# Supplementary material for: Immobilization of Inorganic Phosphorus on Soils by Zinc Oxide Engineered Nanoparticles
Source: Toxics. 2025 Apr 30;13(5):363. doi: 10.3390/toxics13050363 (PMC12116105; doi:10.3390/toxics13050363)
Supplement: Supplementary file 1 [file toxics-13-00363-s001.zip]

Archive with 1 entries (1 files):
- toxics-3553265-supplementary.pdf
